# Supplementary material for: Profiles of FGF2, HGF, Fas/CD95, CASP9, ALDH1A1, and GLUT1 in GEP-NETs: A Comparative Tumor–Margin Study Based on Protein Concentration
Source: Int J Mol Sci. 2026 Jun 26;27(13):5794. doi: 10.3390/ijms27135794 (PMC13362495; doi:10.3390/ijms27135794)
Supplement: Supplementary file 1 [file ijms-27-05794-s001.zip]

Archive with 1 entries (1 files):
- ijms-4307182-supplementary.pdf
